# Supplementary material for: Screening of Onion (Allium cepa L.) Genotypes for Waterlogging Tolerance
Source: Front Plant Sci. 2022 Jan 5;12:727262. doi: 10.3389/fpls.2021.727262 (PMC8766973; doi:10.3389/fpls.2021.727262)
Supplement: Supplementary file 1 [file Data_Sheet_1.zip]

Archive with 5 entries (5 files):
- Sup/Data.XLS
- Sup/Table 1.DOC
- Sup/Table 2.DOC
- Sup/Table 3.DOC
- Sup/Table.XLS
