# Supplementary material for: Screening of Onion (Allium cepa L.) Genotypes for Waterlogging Tolerance
Source: Front Plant Sci. 2022 Jan 5;12:727262. doi: 10.3389/fpls.2021.727262 (PMC8766973; doi:10.3389/fpls.2021.727262)
Supplement: Supplementary file 1 [file Data_Sheet_1.zip › Sup/Data.XLS]

## Sheet: Experiment 1
	Observations of the screening of 100 Onion genotypes for waterlogging stress
	2017
	% Change in bulb weight							Survival%							Recovery %
	Entry	R1	R2	R3	Mean			Entry	R1	R2	R3	Mean			Entry	R1	R2	R3	Mean
	W-208	61.97	62.55	65.95	63.49			W-208	100	100	100	100			W-208	60	61	59	60
	W-355	47.3	50.3	59.3	52.3			W-355	95	90	85	90			W-355	54	59	52	55
	W-448	93.4777	98.4777	91.4777	94.4777			W-448	100	100	100	100			W-448	42.3684	45.3684	54.3684	47.3684
	W-361	93.3798	98.3798	91.3798	94.3798			W-361	100	100	100	100			W-361	46.3684	51.3684	44.3684	47.3684
	W-408	78.3709	83.3709	76.3709	79.3709			W-408	100	100	100	100			W-408	54.5556	59.5556	52.5556	55.5556
	W-504	88.7729	87.7729	92.7729	89.7729			W-504	45	48	57	50			W-504	24	23	28	25
	W-395	71.0744	76.0744	69.0744	72.0744			W-395	100	100	100	100			W-395	80.7143	83.7143	92.7143	85.7143
	W-043	58.64	61.64	70.64	63.64			W-043	100	100	100	100			W-043	75	78	87	80
	W-085	90.2174	95.2174	88.2174	91.2174			W-085	100	100	100	100			W-085	49	54	47	50
	W-396	85.33	90.33	83.33	86.33			W-396	100	100	100	100			W-396	56.1429	55.1429	60.1429	57.1429
	W-302	82.2501	85.2501	94.2501	87.2501			W-302	100	100	100	100			W-302	65	68	77	70
	W-507	81.0963	86.0963	79.0963	82.0963			W-507	100	100	100	100			W-507	49	54	47	50
	W-453	79.3773	78.3773	83.3773	80.3773			W-453	100	100	100	100			W-453	59	58	63	60
	W-172	65.8384	68.8384	77.8384	70.8384			W-172	100	100	100	100			W-172	83.8889	86.8889	95.8889	88.8889
	W-344	95.6785	100.678	93.6785	96.6785			W-344	89.4444	92.4444	101.444	94.4444			W-344	21.2222	20.2222	25.2222	22.2222
	W-517	89.6936	88.6936	93.6936	90.6936			W-517	100	100	100	100			W-517	61.6667	64.6667	73.6667	66.6667
	W-306	88.4867	91.4867	100.487	93.4867			W-306	100	100	100	100			W-306	49	54	47	50
	DOGR Hy-1	94.8521	99.8521	92.8521	95.8521			DOGR Hy-1	100	100	100	100			DOGR Hy-1	55	58	67	60
	DOGR Hy-2	89.6528	94.6528	87.6528	90.6528			DOGR Hy-2	65.6667	64.6667	69.6667	66.6667			DOGR Hy-2	54.5556	53.5556	58.5556	55.5556
	DOGR Hy-3	70.8135	69.8135	74.8135	71.8135			DOGR Hy-3	85	88	97	90			DOGR Hy-3	89	94	87	90
	DOGR Hy-4	88.2454	91.2454	100.245	93.2454			DOGR Hy-4	69	68	73	70			DOGR Hy-4	59	64	57	60
	DOGR Hy-6	79.7819	84.7819	77.7819	80.7819			DOGR Hy-6	85	88	97	90			DOGR Hy-6	69	68	73	70
	DOGR Hy-7	95.8088	97.8088	90.8088	94.8088			DOGR Hy-7	100	100	100	100			DOGR Hy-7	55	58	67	60
	DOGR Hy-8	90.8521	93.8521	102.852	95.8521			DOGR Hy-8	72.7778	75.7778	84.7778	77.7778			DOGR Hy-8	54.5556	59.5556	52.5556	55.5556
	DOGR Hy-50	60.3562	65.3562	58.3562	61.3562			DOGR Hy-50	100	100	100	100			DOGR Hy-50	100	100	100	100
	DOGR Hy-56	92.1507	91.1507	96.1507	93.1507			DOGR Hy-56	100	100	100	100			DOGR Hy-56	57.5	60.5	69.5	62.5
	Acc. 1133	69.6355	72.6355	81.6355	74.6355			Acc. 1133	100	100	100	100			Acc. 1133	89	88	93	90
	Acc. 1604	88.5944	93.5944	86.5944	89.5944			Acc. 1604	83.2353	86.2353	95.2353	88.2353			Acc. 1604	75.4706	74.4706	79.4706	76.4706
	Acc. 1606	76.2327	75.2327	80.2327	77.2327			Acc. 1606	66.4286	69.4286	78.4286	71.4286			Acc. 1606	37.8571	40.8571	49.8571	42.8571
	Acc. 1608	81.8245	84.8245	93.8245	86.8245			Acc. 1608	100	100	100	100			Acc. 1608	61.5	66.5	59.5	62.5
	Acc. 1609	92.9823	91.9823	96.9823	93.9823			Acc. 1609	100	100	100	100			Acc. 1609	49	54	47	50
	Acc. 1613	84.9917	86.9917	79.9917	83.9917			Acc. 1613	70	73	82	75			Acc. 1613	61.5	60.5	65.5	62.5
	Acc. 1615	57.4383	60.4383	69.4383	62.4383			Acc. 1615	100	100	100	100			Acc. 1615	100	100	100	100
	Acc. 1616	92.7927	94.7927	87.7927	91.7927			Acc. 1616	89	88	93	90			Acc. 1616	65	68	77	70
	Acc. 1617	88.46	91.46	100.46	93.46			Acc. 1617	45	48	57	50			Acc. 1617	29	34	27	30
	Acc. 1618	85.7468	84.7468	89.7468	86.7468			Acc. 1618	89	88	93	90			Acc. 1618	59	58	63	60
	Acc. 1619	67.7727	69.7727	62.7727	66.7727			Acc. 1619	100	100	100	100			Acc. 1619	91	93	86	90
	Acc. 1620	79.4147	82.4147	91.4147	84.4147			Acc. 1620	89	88	93	90			Acc. 1620	75	78	87	80
	Acc. 1621	93.6877	95.6877	88.6877	92.6877			Acc. 1621	70	73	82	75			Acc. 1621	49	54	47	50
	Acc. 1622	73.5833	72.5833	77.5833	74.5833			Acc. 1622	100	100	100	100			Acc. 1622	100	100	100	100
	Acc. 1623	88.4791	91.4791	100.479	93.4791			Acc. 1623	100	100	100	100			Acc. 1623	49	48	53	50
	Acc. 1624	96.7349	98.7349	91.7349	95.7349			Acc. 1624	43.4444	42.4444	47.4444	44.4444			Acc. 1624	28.3333	31.3333	40.3333	33.3333
	Acc. 1625	91.1899	90.1899	95.1899	92.1899			Acc. 1625	100	100	100	100			Acc. 1625	21	23	16	20
	Acc. 1626	84.8155	87.8155	96.8155	89.8155			Acc. 1626	100	100	100	100			Acc. 1626	69	68	73	70
	Acc. 1627	89.0159	94.0159	87.0159	90.0159			Acc. 1627	95	98	107	100			Acc. 1627	65	68	77	70
	Acc. 1628	87.0514	86.0514	91.0514	88.0514			Acc. 1628	87.8889	86.8889	91.8889	88.8889			Acc. 1628	76.7778	81.7778	74.7778	77.7778
	Acc. 1629	86.5948	88.5948	81.5948	85.5948			Acc. 1629	75	78	87	80			Acc. 1629	39	44	37	40
	Acc. 1630	75.9308	74.9308	79.9308	76.9308			Acc. 1630	79	78	83	80			Acc. 1630	59	58	63	60
	Acc. 1632	89.916	92.916	101.916	94.916			Acc. 1632	75	78	87	80			Acc. 1632	39	38	43	40
	Acc. 1633	90.0958	93.0958	102.096	95.0958			Acc. 1633	50.5556	53.5556	62.5556	55.5556			Acc. 1633	28.3333	31.3333	40.3333	33.3333
	Acc. 1635	90.1631	89.1631	94.1631	91.1631			Acc. 1635	100	100	100	100			Acc. 1635	61.5	66.5	59.5	62.5
	Acc. 1636	84.617	86.617	79.617	83.617			Acc. 1636	100	100	100	100			Acc. 1636	70.4286	75.4286	68.4286	71.4286
	Acc. 1637	85.8137	84.8137	89.8137	86.8137			Acc. 1637	89	88	93	90			Acc. 1637	59	58	63	60
	Acc. 1638	85.1677	88.1677	97.1677	90.1677			Acc. 1638	100	100	100	100			Acc. 1638	49	54	47	50
	Acc. 1639	90.4295	92.4295	85.4295	89.4295			Acc. 1639	100	100	100	100			Acc. 1639	55	58	67	60
	Acc. 1640	89.8646	92.8646	101.865	94.8646			Acc. 1640	45	48	57	50			Acc. 1640	39	38	43	40
	Acc. 1644	84.7182	83.7182	88.7182	85.7182			Acc. 1644	82.5	85.5	94.5	87.5			Acc. 1644	57.5	60.5	69.5	62.5
	Acc. 1645	88.6717	91.6717	100.672	93.6717			Acc. 1645	61.5	60.5	65.5	62.5			Acc. 1645	24	29	22	25
	Acc. 1649	90.5113	95.5113	88.5113	91.5113			Acc. 1649	100	100	100	100			Acc. 1649	39	38	43	40
	Acc. 1651	88.7903	87.7903	92.7903	89.7903			Acc. 1651	100	100	100	100			Acc. 1651	50.5556	53.5556	62.5556	55.5556
	Acc. 1653	77.9801	82.9801	75.9801	78.9801			Acc. 1653	100	100	100	100			Acc. 1653	89	88	93	90
	Acc. 1656	92.092	95.092	104.092	97.092			Acc. 1656	39	38	43	40			Acc. 1656	39	44	37	40
	Acc. 1658	79.1808	78.1808	83.1808	80.1808			Acc. 1658	100	100	100	100			Acc. 1658	54.5556	53.5556	58.5556	55.5556
	Acc. 1660	87.599	90.599	99.599	92.599			Acc. 1660	69	68	73	70			Acc. 1660	45	48	57	50
	Acc. 1661	62.5078	61.5078	66.5078	63.5078			Acc. 1661	100	100	100	100			Acc. 1661	100	100	100	100
	Acc. 1663	80.4929	82.4929	75.4929	79.4929			Acc. 1663	75	78	87	80			Acc. 1663	79	84	77	80
	Acc. 1664	71.9516	74.9516	83.9516	76.9516			Acc. 1664	100	100	100	100			Acc. 1664	87.8889	86.8889	91.8889	88.8889
	Acc. 1666	35.1858	40.1858	33.1858	36.1858			Acc. 1666	100	100	100	100			Acc. 1666	100	100	100	100
	Acc. 1667	91.7165	90.7165	95.7165	92.7165			Acc. 1667	100	100	100	100			Acc. 1667	69	68	73	70
	Acc. 1668	88.4831	93.4831	86.4831	89.4831			Acc. 1668	61.5	60.5	65.5	62.5			Acc. 1668	45	48	57	50
	Acc. 1697	88.1546	93.1546	86.1546	89.1546			Acc. 1697	100	100	100	100			Acc. 1697	69	68	73	70
	Acc. 1701	82.3777	81.3777	86.3777	83.3777			Acc. 1701	65	68	77	70			Acc. 1701	65	68	77	70
	Acc. 1702	91.0001	94.0001	103	96.0001			Acc. 1702	89	88	93	90			Acc. 1702	49	48	53	50
	Acc. 1703	74.7326	73.7326	78.7326	75.7326			Acc. 1703	66.4286	69.4286	78.4286	71.4286			Acc. 1703	70.4286	75.4286	68.4286	71.4286
	Acc. 1706	74.378	79.378	72.378	75.378			Acc. 1706	86.5	85.5	90.5	87.5			Acc. 1706	86.5	91.5	84.5	87.5
	Acc. 1709	89.0633	92.0633	101.063	94.0633			Acc. 1709	69	68	73	70			Acc. 1709	39	44	37	40
	Acc. 1712	92.7933	97.7933	90.7933	93.7933			Acc. 1712	65	68	77	70			Acc. 1712	49	48	53	50
	Acc. 1696	89.7133	92.7133	101.713	94.7133			Acc. 1696	85	88	97	90			Acc. 1696	49	48	53	50
	Acc. 1704	83.3274	88.3274	81.3274	84.3274			Acc. 1704	65	68	77	70			Acc. 1704	69	74	67	70
	Acc. 1708	61.9588	60.9588	65.9588	62.9588			Acc. 1708	100	100	100	100			Acc. 1708	100	100	100	100
	Acc. 1714	87.5877	92.5877	85.5877	88.5877			Acc. 1714	59	58	63	60			Acc. 1714	59	64	57	60
	KH-M-1	97.0627	99.0627	92.0627	96.0627			KH-M-1	100	100	100	100			KH-M-1	79	78	83	80
	KH-M-2	69.98	74.98	67.98	70.98			KH-M-2	100	100	100	100			KH-M-2	61.6667	64.6667	73.6667	66.6667
	KH-M-3	84.0622	86.0622	79.0622	83.0622			KH-M-3	84.4	88.35	84.4	85.7143			KH-M-3	70.4286	69.4286	74.4286	71.4286
	KH-M-4	83.1672	86.1672	95.1672	88.1672			KH-M-4	65	69	76	70			KH-M-4	55	58	67	60
	RGP-1	90.1309	89.1309	94.1309	91.1309			RGP-1	100	100	100	100			RGP-1	55	58	67	60
	RGP-2	90.3325	89.3325	94.3325	91.3325			RGP-2	100	100	100	100			RGP-2	45	48	57	50
	RGP-3	86.5587	89.5587	98.5587	91.5587			RGP-3	100	100	100	100			RGP-3	79	78	83	80
	RGP-4	88.8703	93.8703	86.8703	89.8703			RGP-4	91	92	87	90			RGP-4	69	74	67	70
	RGP-5	56.3083	55.3083	60.3083	57.3083			RGP-5	100	100	100	100			RGP-5	89	88	93	90
	B. Shweta	90.3026	89.3026	94.3026	91.3026			B. Shweta	90	94	86	90			B. Shweta	69	74	67	70
	B. Safed	94.0959	96.0959	89.0959	93.0959			B. Safed	100	100	100	100			B. Safed	49	48	53	50
	B. Shubhra	84.2915	87.2915	96.2915	89.2915			B. Shubhra	100	100	100	100			B. Shubhra	61.6667	64.6667	73.6667	66.6667
	Phule Safed	88.616	87.616	92.616	89.616			Phule Safed	100	100	100	100			Phule Safed	45	48	57	50
	B. Super	91.6553	94.6553	103.655	96.6553			B. Super	100	100	100	100			B. Super	79	78	83	80
	B. Red	88.3995	87.3995	92.3995	89.3995			B. Red	100	100	100	100			B. Red	72.7778	75.7778	84.7778	77.7778
	B. Raj	86.234	91.234	84.234	87.234			B. Raj	100	100	100	100			B. Raj	49	54	47	50
	B. Dark Red	90.4973	93.4973	102.497	95.4973			B. Dark Red	90	90	90	90			B. Dark Red	25	28	37	30
	B. Kiran	95.1671	94.1671	99.1671	96.1671			B. Kiran	66	68	66	66.6667			B. Kiran	65.6667	70.6667	63.6667	66.6667
	B. Shakti	92.0144	95.0144	104.014	97.0144			B. Shakti	90	92	88	90			B. Shakti	85	88	97	90

## Sheet: Experiment 2
		Observations of the field evaluation of 12 Onion genotypes for waterlogging stress for two yeats
	2018												2019
		Plant height (cm)												Plant height (cm)											Pooled Mean of 2 Years
		Well Watered					Waterlogging Stress							Well Watered					Waterlogging Stress						Plant height (cm)
	Genotypes	R1	R2	R3	Mean	SD	R1	R2	R3	Mean	SD		Genotypes	R1	R2	R3	Mean	SD	R1	R2	R3	Mean	SD		Control	Waterlogging	SD
	W-355	48.5667	52	54.2333	51.6	2.85443	49.7333	47.3333	49.3	48.7889	1.27903		W-355	60.6333	56.5333	55.1333	57.4333	2.85832	59.3333	49.8667	53.2	54.1333	4.80185		54.5167	51.4611	3.77909
	W-448	52.5667	52.8	47	50.7889	3.28335	42.8667	45.3333	41.3333	43.1778	2.01807		W-448	51.733	54.7667	49.3333	51.9443	2.72282	42.2333	44.2	45.7	44.0444	1.73856		51.3666	43.6111	0.612826
	W-085	56.7667	50.7	50.5333	52.6667	3.55168	41.3	43.3667	38.3	40.9889	2.54762		W-085	53.4	54.2	53.7	53.7667	0.404145	48.3333	48.8	50.3	49.1444	1.02758		53.2167	45.0667	5.76685
	W-361	50.1667	50.4667	52.7333	51.1222	1.4033	43.3	42.2667	42.8333	42.8	0.517472		W-361	51.3	50.4	52.2333	51.3111	0.916717	47.7	46.3667	45.2333	46.4333	1.23468		51.2167	44.6167	2.56915
	W-344	50.3333	50.6667	56.3333	52.4444	3.372	43.3667	45.7	44.3333	44.4667	1.17237		W-344	52.2333	49.8	49.3667	50.4667	1.54524	41.0667	40.0333	44.9333	42.0111	2.58292		51.4556	43.2389	1.73634
	W-208	44.1667	53.6667	42.6667	46.8333	5.96518	43.7333	42.0333	45.3	43.6889	1.63379		W-208	37.5667	37.9	37.4333	37.6333	0.24037	34.25	32.56	34.12	33.6433	0.940443		42.2333	38.6661	7.10328
	RGP-5	50.0333	40.4333	51.9333	47.4667	6.16468	44.3	46.7333	44.8333	45.2889	1.27903		RGP-5	55.7	52.1333	54.3	54.0444	1.79701	45.1667	53.2667	48.3667	48.9333	4.07962		50.7556	47.1111	2.57701
	KH-M-2	51.4	51.3667	49.1667	50.6444	1.2799	46.5667	44.8667	48.1667	46.5333	1.65025		KH-M-2	59.2333	54.6667	56.8	56.9	2.28498	55.7667	51	53.9667	53.5778	2.40701		53.7722	50.0556	4.98117
	Acc. 1630	52.5	49.3667	51.2667	51.0444	1.57844	47.4667	43.0667	40.4667	43.6667	3.53836		Acc. 1630	49.4	52.0667	53.1667	51.5444	1.93687	40.3667	52.9	52.3333	48.5333	7.07821		51.2944	46.1	3.44125
	Acc. 1639	48.5333	56.7	49.3333	51.5222	4.50189	45	47.4667	43.7667	45.4111	1.88395		Acc. 1639	53.7667	55.0333	56.4	55.0667	1.31698	50.9333	49.8667	54.5333	51.7778	2.44525		53.2944	48.5944	4.50191
	Acc. 1666	48.5667	58.6333	55.5	54.2333	5.15148	48.8667	50.3333	49.0667	49.4222	0.795357		Acc. 1666	54.2333	51.4333	53.8333	53.1667	1.51438	49.5333	48.1	53.9	50.5111	3.0211		53.7	49.9667	0.769961
	Acc. 1622	48.3333	47.0667	50.6	48.6667	1.7901	46.0333	45.3333	45.7667	45.7111	0.353291		Acc. 1622	54.5333	54.7333	54.2333	54.5	0.251661	49.3667	54.9667	48.5	50.9444	3.5102		51.5833	48.3278	3.70053
		No. of leaves												No. of leaves
		Well Watered					Waterlogging Stress							Well Watered					Waterlogging Stress						No. of leaves
	Genotypes	R1	R2	R3	Mean	SD	R1	R2	R3	Mean	SD		Genotypes	R1	R2	R3	Mean	SD	R1	R2	R3	Mean	SD		Control	Waterlogging	SD
	W-355	9	9	10	9.33333	0.57735	8	9	8	8.33333	0.57735		W-355	9.33333	7.66667	7.66667	8.22222	0.96225	5.66667	5.33333	5.66667	5.55556	0.19245		8.77778	6.94444	1.96419
	W-448	9	9.66667	9.66667	9.44444	0.3849	5	4	5	4.66667	0.57735		W-448	8	9.33333	8.33333	8.55556	0.693889	5	4	4	4.33333	0.57735		9	4.5	0.235702
	W-085	8	9	8	8.33333	0.57735	6	5	6	5.66667	0.57735		W-085	9	7.33333	8	8.11111	0.83887	2	3	4	3	1		8.22222	4.33333	1.88562
	W-361	8	9	9	8.66667	0.57735	5	6	5	5.33333	0.57735		W-361	8	8	7.66667	7.88889	0.19245	3	4.33333	2	3.11111	1.17063		8.27778	4.22222	1.57135
	W-344	9.33333	8	7	8.11111	1.17063	6	5	5	5.33333	0.57735		W-344	7.33333	6.33333	6	6.55556	0.693889	4	4.33333	3	3.77778	0.693889		7.33333	4.55556	1.09994
	W-208	9	9	9.33333	9.11111	0.19245	7	8	8	7.66667	0.57735		W-208	6.33333	7.66667	6.33333	6.77778	0.7698	5	4	5	4.66667	0.57735		7.94444	6.16667	2.12132
	RGP-5	7	8	7	7.33333	0.57735	5	5	6	5.33333	0.57735		RGP-5	6.33333	6.66667	7	6.66667	0.333333	6	4.66667	6	5.55556	0.7698		7	5.44444	0.157135
	KH-M-2	8	7	8	7.66667	0.57735	5	5	6	5.33333	0.57735		KH-M-2	7	7.33333	7.33333	7.22222	0.19245	4.66667	4.66667	6	5.11111	0.7698		7.44444	5.22222	0.157135
	Acc. 1630	7	7	8	7.33333	0.57735	6	5	5	5.33333	0.57735		Acc. 1630	7.33333	7.66667	7.33333	7.44444	0.19245	6	5	5	5.33333	0.57735		7.38889	5.33333	0
	Acc. 1639	7	9	9	8.33333	1.1547	4	5	5	4.66667	0.57735		Acc. 1639	7	6.33333	7.33333	6.88889	0.509175	3	4	4	3.66667	0.57735		7.61111	4.16667	0.707107
	Acc. 1666	8	9	9	8.66667	0.57735	8	7	8	7.66667	0.57735		Acc. 1666	7	7.33333	7.33333	7.22222	0.19245	6	6	7	6.33333	0.57735		7.94444	7	0.942809
	Acc. 1622	8	8	9	8.33333	0.57735	7	7	8	7.33333	0.57735		Acc. 1622	6.66667	7.33333	7.33333	7.11111	0.3849	3	4.33333	3	3.44444	0.7698		7.72222	5.38889	2.74986
		Leaf length (cm)												Leaf length (cm)
		Well Watered					Waterlogging Stress							Well Watered					Waterlogging Stress						Leaf length (cm)
	Genotypes	R1	R2	R3	Mean	SD	R1	R2	R3	Mean	SD		Genotypes	R1	R2	R3	Mean	SD	R1	R2	R3	Mean	SD		Control	Waterlogging	SD
	W-355	38.5667	33.8333	32.7667	35.0556	3.08713	30.2	29	29.1667	29.4556	0.650071		W-355	41.3	40.2	36.6	39.3667	2.45832	38.2	37.2	35.3	36.9	1.47309		37.2111	33.1778	5.26402
	W-448	34.9333	30	35.7333	33.5556	3.10507	27	30.6667	31.2667	29.6444	2.30972		W-448	45.8	47	49.9	47.5667	2.10792	31.3	32.5	30.5	31.4333	1.00664		40.5611	30.5389	1.26494
	W-085	36.6333	32.1667	35.0667	34.6222	2.26626	28.3333	30.5	27.6667	28.8333	1.48137		W-085	43.1	42.2	43.9	43.0667	0.85049	32.5	39.5	33.1	35.0333	3.87986		38.8444	31.9333	4.38406
	W-361	34.7333	39.0333	35.1	36.2889	2.38382	29.6333	29.4	27.8667	28.9667	0.959745		W-361	41.5	40.5	40.8	40.9333	0.51316	31.2	27.1	31.1	29.8	2.3388		38.6111	29.3833	0.589256
	W-344	36	40.6667	38	38.2222	2.34126	28.5	29.6333	31.3667	29.8333	1.44376		W-344	38.9	35.5	38.7	37.7	1.90788	28.9	25	26.1	26.6667	2.0108		37.9611	28.25	2.23917
	W-208	39.8333	34.1667	36.1667	36.7222	2.87389	31.8333	33.6	35.34	33.5911	1.75335		W-208	28.1	27.7	26.5	27.4333	0.832666	27.2	26.5	24.8	26.1667	1.23423		32.0778	29.8789	5.24988
	RGP-5	34.2333	40.6667	38.9333	37.9444	3.32872	30.8	35	32.4333	32.7444	2.11721		RGP-5	37.5	38.2	39	38.2333	0.750555	29.7	31.5	34.5	31.9	2.42487		38.0889	32.3222	0.597112
	KH-M-2	37.1667	38.9333	34.7	36.9333	2.12629	29.8333	30.6	31.8	30.7444	0.991258		KH-M-2	30.5	28.5	31.1	30.0333	1.36137	30.5	30.3	35.5	32.1	2.94618		33.4833	31.4222	0.958523
	Acc. 1630	35.4	31.3333	34.4	33.7111	2.11905	28.0667	29.6667	31.4	29.7111	1.66711		Acc. 1630	35.1	34.7	27.6	32.4667	4.2194	31.4	32.5	29.3	31.0667	1.62583		33.0889	30.3889	0.958523
	Acc. 1639	37.4667	39.4667	40.8667	39.2667	1.7088	31.65	29.1667	28.6	29.8056	1.62227		Acc. 1639	37.6	33.7	35.2	35.5	1.96723	36.1	37	32.2	35.1	2.55147		37.3833	32.4528	3.74374
	Acc. 1666	39.4	40.7	36.5333	38.8778	2.13186	33.8	34.2	31.5	33.1667	1.45717		Acc. 1666	27.1	35.4	36	32.8333	4.97427	49.6	43.4	34.2	42.4	7.74855		35.8556	37.7833	6.52895
	Acc. 1622	34.9667	39.4333	37.9667	37.4556	2.27677	33.5	30.2333	32.8333	32.1889	1.72605		Acc. 1622	30.9	34	31.5	32.1333	1.64418	28.1	27.6	25.1	26.9333	1.60728		34.7944	29.5611	3.71624
		Leaf Area (cm sq.)												Leaf Area (cm sq.)
		Well Watered					Waterlogging Stress							Well Watered					Waterlogging Stress						Leaf Area (cm sq.)
	Genotypes	R1	R2	R3	Mean	SD	R1	R2	R3	Mean	SD		Genotypes	R1	R2	R3	Mean	SD	R1	R2	R3	Mean	SD		Control	Waterlogging	SD
	W-355	29.2267	30.0533	28.0667	29.1156	0.997983	25.0133	26.7467	24.44	25.4	1.20096		W-355	24.83	26.65	25.2	25.56	0.961925	19.78	19.89	21.74	20.47	1.10123		27.3378	22.935	3.48604
	W-448	28.76	26.8	24.1333	26.5644	2.32231	17.4933	17.9467	18.3467	17.9289	0.426944		W-448	24.11	26.12	25.61	25.28	1.04484	16.89	16.45	17.78	17.04	0.677569		25.9222	17.4844	0.628539
	W-085	25.4667	26.6267	25.4933	25.8622	0.662163	16.1867	19.84	16.52	17.5156	2.01992		W-085	19.63	20.95	21.73	20.77	1.06151	15.78	14.41	12.98	14.39	1.40011		23.3161	15.9528	2.2101
	W-361	26.5867	26.3333	28.0133	26.9778	0.905718	19.3067	21.3067	23.92	21.5111	2.31345		W-361	25.28	22.18	27.02	24.8267	2.45164	17.02	19.87	15.41	17.4333	2.25855		25.9022	19.4722	2.88342
	W-344	22.7467	26.6533	23.3333	24.2444	2.10668	18.56	18.2667	16.2667	17.6978	1.24803		W-344	22.43	21.25	23.8	22.4933	1.27618	12.58	14.38	17.45	14.8033	2.46244		23.3689	16.2506	2.04668
	W-208	28.5733	34.0133	20.4667	27.6844	6.81694	23.48	20.08	24.4	22.6533	2.27555		W-208	23.75	25.25	21.69	23.5633	1.78733	21.74	23.58	20.47	21.93	1.56368		25.6239	22.2917	0.511474
	RGP-5	27.4933	29.9867	30.48	29.32	1.60106	24.9467	26.52	25.4133	25.6267	0.80807		RGP-5	22.13	21.2	22.21	21.8467	0.561456	19.31	19.44	20.4	19.7167	0.595343		25.5833	22.6717	4.179
	KH-M-2	22.4	24.88	25.44	24.24	1.6179	23.4667	21.84	22.48	22.5956	0.819467		KH-M-2	24.13	25.17	24.21	24.5033	0.578734	22.38	21.3	22.41	22.03	0.632376		24.3717	22.3128	0.399908
	Acc. 1630	27.3333	29.84	30.9067	29.36	1.83439	21.7733	22.5867	19.16	21.1733	1.79039		Acc. 1630	24.14	23.41	25.09	24.2133	0.842397	21.48	21.57	20.57	21.2067	0.553203		26.7867	21.19	0.0235702
	Acc. 1639	36.1733	34.7333	37.2533	36.0533	1.26428	24.0933	27.1467	25.5067	25.5822	1.52807		Acc. 1639	26.6	24.38	26.4	25.7933	1.22806	15.06	17.46	14.36	15.6267	1.62583		30.9233	20.6044	7.03964
	Acc. 1666	28.8667	29.5333	31.72	30.04	1.49262	25.1333	27.04	26.24	26.1378	0.957435		Acc. 1666	25.38	24.47	28.49	26.1133	2.10795	21.32	18.58	22.33	20.7433	1.94037		28.0767	23.4406	3.81445
	Acc. 1622	27.1733	29.24	27.6667	28.0267	1.07934	25.84	23.6933	24.1733	24.5689	1.12667		Acc. 1622	27.83	29.22	26.13	27.7267	1.54759	21.29	23.1	25.39	23.26	2.05468		27.8767	23.9144	0.925524
		Total Phenol (mg/g of FW)												Total Phenol (mg/g of FW)
		Well Watered					Waterlogging Stress							Well Watered					Waterlogging Stress						Total Phenol (mg/g of FW)
	Genotypes	R1	R2	R3	Mean	SD	R1	R2	R3	Mean	SD		Genotypes	R1	R2	R3	Mean	SD	R1	R2	R3	Mean	SD		Control	Waterlogging	SD
	W-355	5.15	4.9	5.15	5.06667	0.144338	7.2	5.4	5.55	6.05	0.998749		W-355	5.1	4.5	4.8	4.8	0.3	5.56	5.45	5.4	5.47	0.0818535		4.93333	5.76	0.410122
	W-448	6.65	7.2	6.65	6.83333	0.317543	7.8	7.55	7.5	7.61667	0.160728		W-448	4.2	4.3	3.85	4.11667	0.236291	4.85	4.3	3.95	4.36667	0.453689		5.475	5.99167	2.2981
	W-085	6.75	7.4	7.5	7.21667	0.407226	8.15	7.75	7.85	7.91667	0.208167		W-085	3.4	3.5	3.1	3.33333	0.208167	5.45	5.8	5.2	5.48333	0.301386		5.275	6.7	1.72063
	W-361	7.4	7.5	7.2	7.36667	0.152753	6.65	8.15	7.75	7.51667	0.776745		W-361	3.45	3.35	3.25	3.35	0.1	4.7	4.4	4.1	4.4	0.3		5.35833	5.95833	2.20382
	W-344	7.2	6.65	8.15	7.33333	0.758837	7.6	7.8	7.55	7.65	0.132288		W-344	5.8	5.45	5.1	5.45	0.35	6.65	6.6	5.85	6.36667	0.448144		6.39167	7.00833	0.907454
	W-208	6.5	4.85	5.15	5.5	0.87892	5.55	5.4	7.1	6.01667	0.941187		W-208	6.05	5.85	5.5	5.8	0.278388	6.3	6.2	6.55	6.35	0.180278		5.65	6.18333	0.235702
	RGP-5	4.9	5.15	5.6	5.21667	0.35473	6.5	6.2	5.4	6.03333	0.568624		RGP-5	5	5.5	4.95	5.15	0.304138	6.15	6.05	6.35	6.18333	0.152753		5.18333	6.10833	0.106066
	KH-M-2	6.6	6.85	6.5	6.65	0.180278	7.65	6.55	5.9	6.7	0.88459		KH-M-2	4.15	4.3	3.4	3.95	0.482183	5	4.75	4.4	4.71667	0.301386		5.3	5.70833	1.40243
	Acc. 1630	7.4	8.05	7.45	7.63333	0.361709	7.45	7.65	6.55	7.21667	0.585947		Acc. 1630	5.1	4.9	4.9	4.96667	0.11547	5.8	5.85	6.4	6.01667	0.332916		6.3	6.61667	0.848528
	Acc. 1639	6.55	5.9	6.75	6.4	0.44441	7.85	6.6	6.85	7.1	0.661438		Acc. 1639	6.45	6.15	5.95	6.18333	0.251661	6.3	6.4	6.4	6.36667	0.057735		6.29167	6.73333	0.518545
	Acc. 1666	4.85	5.15	4.9	4.96667	0.160728	5.4	5.55	5.4	5.45	0.0866025		Acc. 1666	5.35	5.05	4.9	5.1	0.229129	5.1	5.3	4.95	5.11667	0.175594		5.03333	5.28333	0.235702
	Acc. 1622	5.9	6.75	7.4	6.68333	0.752219	7.75	7.85	6.6	7.4	0.694622		Acc. 1622	4.45	4.2	3.85	4.16667	0.301386	5.15	5.15	4.85	5.05	0.173205		5.425	6.225	1.6617
		Total Antioxidant Content (ug/g of FW)												Total Antioxidant Content (ug/g of FW)
		Well Watered					Waterlogging Stress							Well Watered					Waterlogging Stress						Total Antioxidant Content (ug/g of FW)
	Genotypes	R1	R2	R3	Mean	SD	R1	R2	R3	Mean	SD		Genotypes	R1	R2	R3	Mean	SD	R1	R2	R3	Mean	SD		Control	Waterlogging	SD
	W-355	2.75362	3.58508	2.40849	2.91573	0.604814	1.72656	1.66343	2.15356	1.84785	0.266626		W-355	1.2951	1.31731	1.26844	1.29362	0.0244732	2.45506	2.17068	2.17956	2.26844	0.161687		2.10467	2.05814	0.297398
	W-448	2.62169	2.34316	3.17921	2.71469	0.425717	2.88715	3.48648	3.15568	3.17644	0.300202		W-448	1.80408	1.87962	1.85963	1.84778	0.0391395	1.96405	2.47728	2.77278	2.4047	0.409219		2.28123	2.79057	0.545698
	W-085	2.58522	1.97556	2.68689	2.41589	0.384709	3.79161	2.48396	2.36796	2.88117	0.79059		W-085	1.69522	1.85741	2.0507	1.86777	0.177969	2.31509	2.19289	2.2751	2.26103	0.0623023		2.14183	2.5711	0.438508
	W-361	2.66242	2.37442	2.99275	2.67653	0.309405	3.6466	3.49347	3.717	3.61902	0.114289		W-361	1.55524	1.55969	1.56858	1.56117	0.00678764	2.06181	2.08403	2.09069	2.07884	0.0151233		2.11885	2.84893	1.08907
	W-344	2.26002	3.48375	2.53315	2.75897	0.642355	2.80955	3.35115	2.73169	2.96413	0.337421		W-344	2.0707	2.10402	2.17956	2.11809	0.0557809	2.78167	2.78167	2.81055	2.79129	0.0166757		2.43853	2.87771	0.122213
	W-208	1.91309	1.83436	2.21542	1.98763	0.201168	2.36522	2.61754	2.59388	2.52555	0.13935		W-208	2.24622	2.20178	2.18845	2.21215	0.0302467	2.59047	2.40603	2.5727	2.52307	0.101749		2.09989	2.52431	0.00175651
	RGP-5	2.79462	1.8057	3.19315	2.59782	0.714355	3.58094	3.81194	3.93407	3.77565	0.17934		RGP-5	1.9996	2.00627	1.96183	1.98923	0.0239636	2.05272	2.08827	2.09271	2.0779	0.0219195		2.29353	2.92678	1.20049
	KH-M-2	1.01764	1.49523	1.36617	1.29301	0.247059	1.58094	1.81194	1.93407	1.77565	0.17934		KH-M-2	1.9285	1.95739	1.91517	1.93369	0.0215791	2.22622	2.25288	2.5706	2.3499	0.191593		1.61335	2.06278	0.406054
	Acc. 1630	1.1335	1.53243	1.37677	1.34757	0.201061	2.05236	1.5825	1.46397	1.69961	0.311188		Acc. 1630	2.24177	2.2751	2.23511	2.25066	0.021426	2.31509	2.30621	2.33509	2.3188	0.0147933		1.79911	2.0092	0.437832
	Acc. 1639	2.59854	2.44489	2.79252	2.61198	0.174205	2.59854	2.74489	2.79252	2.71198	0.10109		Acc. 1639	2.14179	2.11291	2.15512	2.13661	0.0215791	2.6217	2.61948	2.63281	2.62466	0.00714202		2.3743	2.66832	0.0617467
	Acc. 1666	1.7371	1.84563	1.8137	1.79881	0.0557769	2.22482	1.97283	2.55655	2.2514	0.29277		Acc. 1666	2.35953	2.36619	2.48395	2.40322	0.0699889	1.90851	1.89295	1.91962	1.90703	0.0133922		2.10101	2.07921	0.243511
	Acc. 1622	1.2755	1.20577	1.70116	1.39414	0.268163	2.30277	1.96907	2.47009	2.24731	0.255072		Acc. 1622	1.66856	1.65078	1.63523	1.65152	0.0166757	2.15957	2.14624	2.1218	2.14253	0.0191555		1.52283	2.19492	0.0740871
		Pyruvic acid Content in Bulb (ug/g of FW)												Pyruvic acid Content in Bulb (ug/g of FW)
		Well Watered					Waterlogging Stress							Well Watered					Waterlogging Stress						Pyruvic acid Content in Bulb (ug/g of FW)
	Genotypes	R1	R2	R3	Mean	SD	R1	R2	R3	Mean	SD		Genotypes	R1	R2	R3	Mean	SD	R1	R2	R3	Mean	SD		Control	Waterlogging	SD
	W-355	1.664	1.617	1.733	1.67133	0.0583467	1.896	1.929	2.191	2.00533	0.161636		W-355	2.1	2.1	2.22	2.14	0.069282	2.26	2.28	2.28	2.27333	0.011547		1.90567	2.13933	0.189505
	W-448	1.806	1.976	1.824	1.86867	0.0933881	2.133	2.308	2.44424	2.29508	0.156022		W-448	1.64	1.56	1.48	1.56	0.08	3	2.4	2.5	2.63333	0.321455		1.71433	2.46421	0.239181
	W-085	3.837	3.708	3.76	3.76833	0.0649025	2.964	3.075	3.231	3.09	0.134131		W-085	1.74	1.94	1.94	1.87333	0.11547	2.3	2.28	2.3	2.29333	0.011547		2.82083	2.69167	0.563328
	W-361	2.077	2.212	1.945	2.078	0.133503	2.442	2.433	1.985	2.28667	0.26129		W-361	2.94	2.96	3	2.96667	0.0305505	2.74	2.82	2.74	2.76667	0.046188		2.52233	2.52667	0.339411
	W-344	1.612	1.719	1.647	1.65933	0.0545558	2.838	2.963	2.867	2.88933	0.0654243		W-344	1.82	1.7	1.88	1.8	0.0916515	2.4	2.45	2.39	2.41333	0.0321455		1.72967	2.65133	0.336583
	W-208	2.152	2.055	2.206	2.13767	0.0765136	2.638	2.455	2.487	2.52667	0.097736		W-208	1.7	1.74	1.76	1.73333	0.0305505	2.56	2.26	2.28	2.36667	0.16773		1.9355	2.44667	0.113137
	RGP-5	2.969	2.874	2.925	2.92267	0.047543	3.066	3.036	3.027	3.043	0.0204206		RGP-5	2	2.08	2	2.02667	0.046188	2.24	2.26	2.5	2.33333	0.144684		2.47467	2.68817	0.50181
	KH-M-2	1.17	1.225	1.2	1.19833	0.0275379	2.806	2.879	2.922	2.869	0.058643		KH-M-2	2.56	2.7	2.58	2.61333	0.0757188	2.84	2.88	2.94	2.88667	0.0503322		1.90583	2.87783	0.0124922
	Acc. 1630	2.403	2.442	2.382	2.409	0.0304467	2.138	2.243	2.388	2.25633	0.125532		Acc. 1630	1.42	1.36	1.34	1.37333	0.0416333	2.42	2.38	2.18	2.32667	0.128582		1.89117	2.2915	0.0497332
	Acc. 1639	2.746	2.576	2.738	2.68667	0.0959236	2.919	2.713	2.608	2.74667	0.15821		Acc. 1639	1.86	1.78	1.86	1.83333	0.046188	2.7	2.84	2.8	2.78	0.072111		2.26	2.76333	0.0235702
	Acc. 1666	3.068	2.964	2.908	2.98	0.0811911	3.091	3.328	3.228	3.21567	0.11898		Acc. 1666	1.7	1.64	1.72	1.68667	0.0416333	2.26	2.36	2.26	2.29333	0.057735		2.33333	2.7545	0.652188
	Acc. 1622	1.786	1.84	1.971	1.86567	0.0951332	2.125	2.028	1.92	2.02433	0.102549		Acc. 1622	3.74	2.26	2.34	2.78	0.832346	2.94	2.92	2.1	2.65333	0.479305		2.32283	2.33883	0.44477
		TSS (% Brix)												TSS (% Brix)
		Well Watered					Waterlogging Stress							Well Watered					Waterlogging Stress						TSS (% Brix)
	Genotypes	R1	R2	R3	Mean	SD	R1	R2	R3	Mean	SD		Genotypes	R1	R2	R3	Mean	SD	R1	R2	R3	Mean	SD		Control	Waterlogging	SD
	W-355	13.4	13.3	13.53	13.41	0.115326	12.5333	12.9	12.8333	12.7556	0.195316		W-355	14.7	14.8	14.9	14.8	0.1	13.8	13.7	13.7	13.7333	0.057735		14.105	13.2444	0.691393
	W-448	14.13	14.16	14.03	14.1067	0.0680686	12.5333	13.9333	13.4	13.2889	0.706583		W-448	16.1	16	16	16.0333	0.057735	13.9	13.8	13.7	13.8	0.1		15.07	13.5444	0.36141
	W-085	14.8	15.23	15	15.01	0.215174	13.9333	11.8	11.6667	12.4667	1.27192		W-085	15.6	15.7	15.7	15.6667	0.057735	14	14.1	14.2	14.1	0.1		15.3383	13.2833	1.15494
	W-361	16	15.53	15.83	15.7867	0.237978	11.8	12.3	12.2	12.1	0.264575		W-361	13.9	14	14	13.9667	0.057735	13.5	13.4	13.3	13.4	0.1		14.8767	12.75	0.919239
	W-344	13.8	13.36	13.36	13.5067	0.254034	12.6333	12.2667	12.1	12.3333	0.272845		W-344	13.8	13.7	13.8	13.7667	0.057735	13	13.1	13.1	13.0667	0.057735		13.6367	12.7	0.518545
	W-208	15.56	16.03	16.26	15.95	0.356791	13.1333	13.1667	13.5333	13.2778	0.221944		W-208	15.8	15.7	15.6	15.7	0.1	13.2	13.3	13.3	13.2667	0.057735		15.825	13.2722	0.00785674
	RGP-5	15.03	15.23	15.06	15.1067	0.107858	12.5333	12.6333	12.5667	12.5778	0.0509175		RGP-5	14.9	14.8	14.8	14.8333	0.057735	12.9	13	13	12.9667	0.057735		14.97	12.7722	0.274986
	KH-M-2	14.46	14.93	15.13	14.84	0.343948	11.6667	13.1333	13.2333	12.6778	0.877074		KH-M-2	14.5	14.6	14.7	14.6	0.1	13.4	13.5	13.4	13.4333	0.057735		14.72	13.0556	0.534258
	Acc. 1630	15.36	15.1	15.36	15.2733	0.150111	12.2	12.9333	12.9	12.6778	0.414103		Acc. 1630	14.5	14.3	14.4	14.4	0.1	13.3	13.3	13.2	13.2667	0.057735		14.8367	12.9722	0.416407
	Acc. 1639	15.06	14.9	15.16	15.04	0.131149	12.1	11.6333	11.9667	11.9	0.24037		Acc. 1639	14.6	14.5	14.6	14.5667	0.057735	12.8	12.8	12.8	12.8	2.17558e-15		14.8033	12.35	0.636396
	Acc. 1666	13.1	13.03	13.1	13.0767	0.0404145	12.9	12.5333	12.2667	12.5667	0.31798		Acc. 1666	14.2	14.3	14.4	14.3	0.1	12.9	13	13	12.9667	0.057735		13.6883	12.7667	0.282843
	Acc. 1622	15.46	15	15.4	15.2867	0.250067	11.9667	11.6333	11.8333	11.8111	0.167774		Acc. 1622	13.7	13.8	13.7	13.7333	0.057735	12.8	12.7	12.9	12.8	0.1		14.51	12.3056	0.69925
		Total Chlorophyll												Total Chlorophyll
		Well Watered					Waterlogging Stress							Well Watered					Waterlogging Stress						Total Chlorophyll
	Genotypes	R1	R2	R3	Mean	SD	R1	R2	R3	Mean	SD		Genotypes	R1	R2	R3	Mean	SD	R1	R2	R3	Mean	SD		Control	Waterlogging	SD
	W-355	4.86	4.84	5.74	5.14667	0.513939	4.76991	4.79007	4.77	4.77666	0.0116102		W-355	4.27006	4.43312	4.34114	4.34811	0.0817529	3.49588	3.35187	3.15658	3.33478	0.170295		4.74739	4.05572	1.01957
	W-448	3.86	3.986	3.96	3.93533	0.0665232	2.81517	2.88892	2.65	2.7847	0.122339		W-448	3.78496	3.82922	3.79298	3.80239	0.0235818	2.65174	2.24122	2.65976	2.51757	0.239363		3.86886	2.65113	0.188884
	W-085	5.596	5.76	4.78	5.37867	0.524905	4.34319	4.32779	4.29	4.32033	0.0273713		W-085	4.41222	4.32826	3.88746	4.20931	0.281877	3.00822	2.32142	2.35766	2.56243	0.386488		4.79399	3.44138	1.24302
	W-361	6.84	5.65	5.46	5.98333	0.747953	3.42009	3.42825	3.42	3.42278	0.00473988		W-361	4.57904	4.64972	4.58676	4.60517	0.0387721	3.4747	3.27217	3.25064	3.3325	0.123615		5.29425	3.37764	0.063836
	W-344	3.75	4.64	4.98	4.45667	0.635164	2.95595	2.69949	2.73	2.79515	0.140094		W-344	4.37624	4.53338	4.48912	4.46625	0.0810286	2.36182	2.3538	2.41826	2.37796	0.0351304		4.46146	2.58655	0.294995
	W-208	5.68	6.15	5.7	5.84333	0.265769	4.69954	4.854	4.571	4.70818	0.141698		W-208	4.833	4.96924	5.08072	4.96099	0.124066	3.96174	3.95167	4.15732	4.02358	0.115931		5.40216	4.36588	0.484088
	RGP-5	6.66	6.37	5.85	6.29333	0.410406	5.18753	5.16849	5.28	5.212	0.0596502		RGP-5	4.11292	4.04044	4.32204	4.15847	0.146221	3.61134	3.59114	3.59916	3.60055	0.0101711		5.2259	4.40628	1.13947
	KH-M-2	5.57	5.9673	5.93	5.82243	0.219408	5.34562	5.40074	5.32	5.35545	0.0412597		KH-M-2	4.56162	4.70658	4.56964	4.61261	0.0814763	3.53278	3.67358	3.68576	3.63071	0.0850254		5.21752	4.49308	1.21958
	Acc. 1630	4.29776	3.966	3.93	4.06459	0.202735	2.70261	2.71891	2.69	2.70384	0.014492		Acc. 1630	4.99426	5.05872	5.07476	5.04258	0.0426079	4.14886	4.07638	3.94746	4.05757	0.10201		4.55358	3.3807	0.957232
	Acc. 1639	4.8	4.76	5.67	5.07667	0.514231	3.22504	3.18233	3.25	3.21912	0.034219		Acc. 1639	4.52922	4.49298	4.69022	4.57081	0.10499	3.67568	3.55964	3.45964	3.56499	0.108119		4.82374	3.39205	0.244563
	Acc. 1666	5.56	4.15	3.62	4.44333	1.00271	3.91001	4.36047	4.64	4.30349	0.368312		Acc. 1666	4.38094	4.5873	4.4252	4.46448	0.108643	4.01873	4.0804	4.13356	4.07756	0.0574665		4.45391	4.19053	0.159756
	Acc. 1622	5.76	6.78	7.56	6.7	0.902663	5.17424	5.18278	5.19	5.18234	0.00788757		Acc. 1622	4.54526	4.27734	4.31614	4.37958	0.14479	4.16674	4.11372	4.15895	4.14647	0.0286267		5.53979	4.66441	0.732471
		Membrane Stability Index (%)												Membrane Stability Index (%)
		Well Watered					Waterlogging Stress							Well Watered					Waterlogging Stress						Membrane Stability Index (%)
	Genotypes	R1	R2	R3	Mean	SD	R1	R2	R3	Mean	SD		Genotypes	R1	R2	R3	Mean	SD	R1	R2	R3	Mean	SD		Control	Waterlogging	SD
	W-355	78.761	75.7931	77	77.1847	1.49257	58.348	56.5283	57.0439	57.3067	0.937895		W-355	75.7618	72.7931	72	73.5183	1.98298	56.4488	52.4528	55.5044	54.802	2.08853		75.3515	56.0544	1.7711
	W-448	69.3753	71.3226	69.2308	69.9762	1.16822	47.6927	45.7228	46.0173	46.4776	1.0626		W-448	68.6375	69.0323	66.9231	68.1976	1.12129	54.4693	50.7723	48.4017	51.2144	3.05784		69.0869	48.846	3.34944
	W-085	71.9884	70.3281	69.0265	70.4477	1.48454	51.4775	49.8583	48.0292	49.7883	1.72523		W-085	71.9884	70.3281	69.0265	70.4477	1.48454	61.3478	59.1339	57.208	59.2299	2.07153		70.4477	54.5091	6.67618
	W-361	72.1104	69.266	71.7653	71.0472	1.55221	46.8529	47.0881	51.0397	48.3269	2.3523		W-361	74.1104	68.2266	69.4377	70.5916	3.10701	54.5853	51.9157	52.3971	52.966	1.42282		70.8194	50.6465	3.28036
	W-344	68.2135	67.3038	66.9468	67.488	0.653137	47.8499	49.6667	50.0643	49.1936	1.18053		W-344	66.2921	68.3544	67.3669	67.3378	1.03146	57.8185	59.1667	60.2306	59.0719	1.20886		67.4129	54.1328	6.98503
	W-208	69.2286	70.8231	71.6181	70.5566	1.2168	58.2066	59.7054	58.8462	58.9194	0.752087		W-208	66.6229	66.4482	66.2618	66.4443	0.18056	57.5207	58.2171	57.4154	57.7177	0.435645		68.5005	58.3185	0.849728
	RGP-5	69.7936	72.4288	72.097	71.4398	1.43527	58.6199	57.4905	59.5276	58.546	1.02055		RGP-5	66.4879	65.4443	65.651	65.8611	0.552635	54.262	55.4049	52.7953	54.154	1.30814		68.6504	56.35	3.10558
	KH-M-2	67.7712	68.6017	69.1643	68.5124	0.700874	61.2517	59.4808	59.7358	60.1561	0.957334		KH-M-2	64.7712	62.6556	61.6992	63.042	1.57202	59.2517	54.7715	56.0377	56.687	2.30959		65.7772	58.4215	2.45306
	Acc. 1630	66.8647	67.907	69.3886	68.0534	1.2683	51.9922	47.5424	49.987	49.8406	2.22853		Acc. 1630	69.6286	69.9301	72.5389	70.6992	1.60031	54.3992	57.5542	57.6644	56.5393	1.85416		69.3763	53.1899	4.73671
	Acc. 1639	65.1932	67.4726	68.7895	67.1517	1.81949	48.6601	51.677	52.3069	50.8813	1.94925		Acc. 1639	66.6193	66.2447	72.6316	68.4985	3.58421	48.8601	50.5527	56.8953	52.1027	4.23592		67.8251	51.492	0.863636
	Acc. 1666	71.2264	69.9597	72.676	71.2874	1.35916	62.8541	63.5432	63.6088	63.3353	0.418069		Acc. 1666	74.3396	73.5969	74.7676	74.2347	0.592337	56.0854	56.7754	60.2361	57.699	2.22413		72.761	60.5172	3.98552
	Acc. 1622	74.9326	72.0014	72.6639	73.1993	1.53723	68.9771	69.3232	67.7359	68.6788	0.834649		Acc. 1622	72.4093	71.21	71.4487	71.6893	0.634846	66.2977	65.2323	65.9307	65.8203	0.541218		72.4443	67.2495	2.02126
		Yield (t/ha)												Yield (t/ha)
		Well Watered					Waterlogging Stress							Well Watered					Waterlogging Stress						Yield (t/ha)
	Genotypes	R1	R2	R3	Mean	SD	R1	R2	R3	Mean	SD		Genotypes	R1	R2	R3	Mean	SD	R1	R2	R3	Mean	SD		Control	Waterlogging	SD
	W-355	22.34	27.69	21.14	23.7233	3.48724	8.94	9.26	8.91	9.03667	0.193993		W-355	26.01	29.03	27.41	27.4833	1.51133	12.64	10.06	11.44	11.38	1.29105		25.6033	10.2083	1.65699
	W-448	19.11	18.43	22.61	20.05	2.24294	6.39	3.94	4.47	4.93333	1.28904		W-448	23.39	21.9	22.56	22.6167	0.746615	6.04	3.07	5.12	4.74333	1.52041		21.3333	4.83833	0.13435
	W-085	18.43	19.31	22.89	20.21	2.36229	4.9	5.61	6.64	5.71667	0.87489		W-085	19.53	21.56	16.87	19.32	2.35204	5.06	3.13	4.52	4.23667	0.995707		19.765	4.97667	1.04652
	W-361	19.49	21.83	22.5	21.2733	1.58033	6.28	3.39	6.84	5.50333	1.85149		W-361	20.59	25.36	22.48	22.81	2.40206	4.54	6.12	5.31	5.32333	0.790084		22.0417	5.41333	0.127279
	W-344	17.93	17.2	15.89	17.0067	1.03365	5.75	4.12	5.45	5.10667	0.867544		W-344	13.6	15.64	10.31	13.1833	2.68932	3.46	4.77	2.79	3.67333	1.00709		15.095	4.39	1.01352
	W-208	16.65	13.66	14.33	14.88	1.56904	10.23	9.72	7.92	9.29	1.21355		W-208	16.51	12.48	13.7	14.23	2.06662	9.05	8.31	8.82	8.72667	0.378726		14.555	9.00833	0.398337
	RGP-5	20.02	16.55	16.31	17.6267	2.07616	6.98	8.19	7.95	7.70667	0.640651		RGP-5	17.89	15.63	20.56	18.0267	2.46784	9.7	7.25	8.66	8.53667	1.22965		17.8267	8.12167	0.586899
	KH-M-2	15.95	17.48	19.9	17.7767	1.99164	9.82	7.64	8.18	8.54667	1.13531		KH-M-2	22.98	25.63	20.78	23.13	2.42848	11.62	10.64	10.89	11.05	0.509215		20.4533	9.79833	1.77012
	Acc. 1630	15.2	10.6	14.63	13.4767	2.50752	5.4	3.56	5.3	4.75333	1.03467		Acc. 1630	28.56	23.44	22.62	24.8733	3.21896	8.45	8.15	9.69	8.76333	0.816415		19.175	6.75833	2.8355
	Acc. 1639	17.16	18.4	18.19	17.9167	0.663652	4.36	4.7	4.94	4.66667	0.291433		Acc. 1639	26.53	19.79	24.36	23.56	3.44048	5.52	5.17	4.95	5.21333	0.28746		20.7383	4.94	0.386552
	Acc. 1666	22.3	24.59	25.67	24.1867	1.72082	15.12	14.51	16.92	15.5167	1.25301		Acc. 1666	25.68	28.08	24.36	26.04	1.88595	14.41	16.57	18.24	16.4067	1.92022		25.1133	15.9617	0.629325
	Acc. 1622	17.64	17.96	19.49	18.3633	0.988753	8.88	9.81	7.91	8.86667	0.95007		Acc. 1622	23.45	18.34	20.54	20.7767	2.56321	9.66	10.13	9.94	9.91	0.236432		19.57	9.38833	0.737748
		Root to Shoot ratio												Root to Shoot ratio
		Well Watered					Waterlogging Stress							Well Watered					Waterlogging Stress						Root to Shoot ratio
	Genotypes	R1	R2	R3	Mean	SD	R1	R2	R3	Mean	SD		Genotypes	R1	R2	R3	Mean	SD	R1	R2	R3	Mean	SD		Control	Waterlogging	SD
	W-355	0.67536	0.613462	0.689613	0.659478	0.0404838	0.597185	0.604225	0.616633	0.606014	0.0098466		W-355	0.633315	0.603184	0.623942	0.620147	0.0154198	0.652247	0.725936	0.607143	0.661775	0.0599669		0.639813	0.633895	0.0394289
	W-448	0.564997	0.543561	0.640426	0.582994	0.0508786	0.541213	0.496324	0.495968	0.511168	0.0260203		W-448	0.734541	0.664638	0.707432	0.702204	0.0352436	0.549329	0.495475	0.49453	0.513111	0.0313692		0.642599	0.51214	0.00137401
	W-085	0.602466	0.613412	0.58971	0.601863	0.0118628	0.559322	0.560338	0.600522	0.573394	0.0234991		W-085	0.653558	0.658672	0.627561	0.646597	0.0166829	0.581379	0.543033	0.552684	0.559032	0.0199459		0.62423	0.566213	0.0101556
	W-361	0.639867	0.677675	0.597345	0.638296	0.040188	0.551963	0.5347	0.511284	0.532649	0.0204169		W-361	0.721248	0.710317	0.624123	0.685229	0.0532014	0.542977	0.498203	0.501842	0.514341	0.0248664		0.661762	0.523495	0.0129461
	W-344	0.627815	0.596053	0.553846	0.592571	0.0371069	0.477325	0.472648	0.482707	0.47756	0.00503364		W-344	0.624123	0.646586	0.700878	0.657196	0.0394621	0.669643	0.574521	0.783383	0.675849	0.104569		0.624883	0.576704	0.140212
	W-208	0.645283	0.598137	0.639844	0.627754	0.0257936	0.660823	0.66138	0.671082	0.664428	0.00576877		W-208	0.702751	0.630607	0.689225	0.674194	0.0383488	0.782482	0.780098	0.726846	0.763142	0.0314556		0.650974	0.713785	0.0698013
	RGP-5	0.683544	0.784007	0.575738	0.681096	0.104156	0.688488	0.686876	0.664684	0.680016	0.0133022		RGP-5	0.653501	0.736573	0.677716	0.689263	0.0427228	0.717343	0.711514	0.79807	0.742309	0.0483783		0.68518	0.711163	0.0440481
	KH-M-2	0.634241	0.654121	0.614237	0.6342	0.0199417	0.678597	0.688707	0.710035	0.692446	0.0160489		KH-M-2	0.616207	0.631098	0.676056	0.64112	0.0311581	0.658099	0.77451	0.744904	0.725838	0.0605021		0.63766	0.709142	0.0236113
	Acc. 1630	0.569524	0.623903	0.56762	0.587016	0.0319594	0.47823	0.496904	0.48682	0.487318	0.00934679		Acc. 1630	0.734818	0.741357	0.667712	0.714629	0.0407629	0.497936	0.493384	0.473885	0.488402	0.0127758		0.650822	0.48786	0.000766007
	Acc. 1639	0.56456	0.537919	0.565541	0.556007	0.0156721	0.482222	0.476124	0.498096	0.485481	0.0113428		Acc. 1639	0.608184	0.588734	0.547872	0.581597	0.0307826	0.445681	0.487299	0.438264	0.457081	0.0264311		0.568802	0.471281	0.0200813
	Acc. 1666	0.553878	0.523593	0.544144	0.540538	0.0154611	0.671214	0.697351	0.66644	0.678335	0.0166403		Acc. 1666	0.719115	0.715489	0.6613	0.698635	0.0323834	0.603634	0.617464	0.57885	0.599982	0.0195642		0.619587	0.639159	0.0554037
	Acc. 1622	0.593793	0.635269	0.592885	0.607316	0.0242125	0.758146	0.716912	0.727604	0.734221	0.0213988		Acc. 1622	0.660147	0.710719	0.689613	0.686826	0.0254009	0.636057	0.658581	0.676289	0.656975	0.020164		0.647071	0.695598	0.0546206
