# Supplementary material for: Screening of Onion (Allium cepa L.) Genotypes for Waterlogging Tolerance
Source: Front Plant Sci. 2022 Jan 5;12:727262. doi: 10.3389/fpls.2021.727262 (PMC8766973; doi:10.3389/fpls.2021.727262)
Supplement: Supplementary file 1 [file Data_Sheet_1.zip › Sup/Table.XLS]

## Sheet: Data
	Table: Yield Performance of the 4 Identified genotypes for year 2019-20 and 2020-21
		Yield (t/ha)
	2020	Waterlogging					Control
		R1	R2	R3	Mean	SE	R1	R2	R3	Mean	SE
	Acc. 1630	12.8208	13.9375	18.0208	14.9264	1.58045	19.6667	22.875	22.0625	21.5347	0.963027
	Acc. 1666	20.1042	14.7792	20.1875	18.3569	1.78905	22.1458	23.75	21.1458	22.3472	0.758472
	W-355	17.1042	18.0375	15.3958	16.8458	0.773445	20.4792	22.625	18.5667	20.5569	1.17219
	Bhima Dark Red	16.6833	13.0958	14.0333	14.6042	1.07423	23.9167	24.2708	23.7083	23.9653	0.164189
	2021	Waterlogging					Control
		R1	R2	R3	Mean	SE	R1	R2	R3	Mean	SE
	Acc. 1630	19.7917	15.3333	24.2583	19.7944	2.57643	20.6583	29.6	25.9667	25.4083	2.59629
	Acc. 1666	19.4	19.108	24.575	21.0277	1.77567	24.6417	26.275	24.075	24.9972	0.659499
	W-355	16.225	25.1417	21.2	20.8556	2.57978	27.3	27.8583	31.9417	29.0333	1.46307
	Bhima Dark Red	20.5667	15.2	21.575	19.1139	1.97847	24.2833	23.6333	29.1	25.6722	1.72413
